# Supplementary material for: Analysis of the Phenotype Differences in Siblings with Alkaptonuria
Source: Metabolites. 2022 Oct 19;12(10):990. doi: 10.3390/metabo12100990 (PMC9611385; doi:10.3390/metabo12100990)
Supplement: Supplementary file 1 [file metabolites-12-00990-s001.zip]

Archive with 1 entries (1 files):
- metabolites-1964473-supplementary.pdf
